# Supplementary material for: Contrast-Enhanced Mammography versus Breast Magnetic Resonance Imaging: A Systematic Review and Meta-Analysis
Source: Diagnostics (Basel). 2022 Aug 4;12(8):1890. doi: 10.3390/diagnostics12081890 (PMC9406751; doi:10.3390/diagnostics12081890)
Supplement: Supplementary file 1 [file diagnostics-12-01890-s001.zip]

Archive with 9 entries (9 files):
- Figure S1a.pdf
- Figure S1b.pdf
- Figure S2a.pdf
- Figure S2b.pdf
- Figure S3a.pdf
- Figure S3b.pdf
- Figure S4a.pdf
- Figure S4b.pdf
- Table S1.xlsx
