# Supplementary material for: Contrast-Enhanced Mammography versus Breast Magnetic Resonance Imaging: A Systematic Review and Meta-Analysis
Source: Diagnostics (Basel). 2022 Aug 4;12(8):1890. doi: 10.3390/diagnostics12081890 (PMC9406751; doi:10.3390/diagnostics12081890)
Supplement: Supplementary file 1 [file diagnostics-12-01890-s001.zip › Table S1.xlsx]

## Sheet: Ricerca Pubmed
Reference	DOI	Year	N. of patients	Gold standard	MRI accuracy	MRI sensitivity	MRI specificity	MRI AUC	CEM accuracy	CEM sensitivity	CEM specificity	CEM AUC	Link to the article
Contrast-enhanced spectral mammography vs. mammography and MRI - clinical performance in a multi-reader evaluation	10.1007/s00330-016-4650-6	2016	178		0.83	0.76	0.88	0.85	0.84	0.72	0.94	0.84	https://pubmed.ncbi.nlm.nih.gov/27896471/
Low-Dose, Contrast-Enhanced Mammography Compared to Contrast-Enhanced Breast MRI: A Feasibility Study	10.1002/jmri.27079	2020	80		73.1 (reader 1) 72.0 (reader 2) 75.3 (reader 3) mean = 73.46 %	83.6–93.4%	37.5–53.1%		76.3 (reader 1) 76.3 (reader 2) 75.3 (reader 3) mean = 75.96 %	65.6–90.2%	46.9–96.9%		https://pubmed.ncbi.nlm.nih.gov/32061002/
Diagnostic Value of Contrast-Enhanced Spectral Mammography in Comparison to Magnetic Resonance Imaging in Breast Lesions	10.1097/RCT.0000000000000832	2019	235		71.7%	91.5%	80.2%	0.939	0.81	91.5%	89.5%	0.95	https://pubmed.ncbi.nlm.nih.gov/30531546/
The effectiveness of contrast- enhanced spectral mammography and magnetic resonance imaging in dense breasts	10.5114/pjr.2021.104834	2021	121		0.74	1	0.23		0.77	1	0.33		https://pubmed.ncbi.nlm.nih.gov/33828627/
Diagnostic Performance of MRI, Molecular Breast Imaging, and Contrast-enhanced Mammography in Women with Newly Diagnosed Breast Cancer	10.1148/radiol.2019190887	2019	102										https://pubmed.ncbi.nlm.nih.gov/31660801/
Contrast-enhanced spectral mammography versus MRI: Initial results in the detection of breast cancer and assessment of tumour size	10.1007/s00330-013-3007-7	2013	80	surgical		97.4%				1			https://pubmed.ncbi.nlm.nih.gov/24048724/
Clinical evaluation of contrast- enhanced digital mammography and contrast enhanced tomosynthesis--Comparison to contrast-enhanced breast MRI	10.1016/j.ejrad.2015.09.019	2015	185	surgical		89% (reader 1) 87% (reader 2) 93% (reader 3)		0.897		98% (reader 1) 93% (reader 2) 98% (reader 3)		0.878	https://pubmed.ncbi.nlm.nih.gov/26456307/
Contrast enhanced digital mammography versus magnetic resonance imaging for accurate measurement of the size of breast cancer	10.1259/bjr.20180929	2019	52	surgical									https://pubmed.ncbi.nlm.nih.gov/31017460/
Preoperative assessment of contrast-enhanced spectral mammography of diagnosed breast cancers after sonographic biopsy: Correlation to contrast- enhanced magnetic resonance imaging and 5-year postoperative follow-up	10.1097/MD.0000000000019024	2020	46	surgical									https://pubmed.ncbi.nlm.nih.gov/32000448/
Contrast-enhanced spectral mammography (CESM) versus breast magnetic resonance imaging (MRI): A retrospective comparison in 66 breast lesions	10.1016/j.diii.2016.08.013	2017	48		93.9%	1			96.9%	1			https://pubmed.ncbi.nlm.nih.gov/27687829/
Newly Diagnosed Breast Cancer: Comparison of Contrast- enhanced Spectral Mammography and Breast MR Imaging in the Evaluation of Extent of Disease	10.1148/radiol.2017161592	2017	52			0.99	0.04			0.94	0.17		https://pubmed.ncbi.nlm.nih.gov/28654337/
Bilateral contrast-enhanced dual-energy digital mammography: feasibility and comparison with conventional digital mammography and MR imaging in women with known breast carcinoma	10.1148/radiol.12121084	2011	52										https://pubmed.ncbi.nlm.nih.gov/23220903/
Comparison between breast MRI and contrast-enhanced spectral mammography	10.12659/MSM.893018	2015	102		0.73	0.93		0.84	0.79	1		0.83	https://pubmed.ncbi.nlm.nih.gov/25963880/
Application of BI-RADS Descriptors in Contrast-Enhanced Dual-Energy Mammography: Comparison with MRI	10.1159/000478899	2017	11										https://pubmed.ncbi.nlm.nih.gov/29070983/
Analysis of background parenchymal enhancement (BPE) on contrast enhanced spectral mammography compared with magnetic resonance imaging	DOI: 10.5603/GP.a2020.0169	2021	64										https://pubmed.ncbi.nlm.nih.gov/33448005/
Diagnostic Value of Contrast-Enhanced Digital Mammography versus Contrast-Enhanced Magnetic Resonance Imaging for the Preoperative Evaluation of Breast Cancer	10.4048/jbc.2018.21.e62	2018	84	surgical	77.4%	95.2%	73.6%		82.1%	92.2%	81.1%		https://pubmed.ncbi.nlm.nih.gov/30607168/
Preclinical study of diagnostic performances of contrast-enhanced spectral mammography versus MRI for breast diseases in China	10.1186/s40064-016-2385-0	2016	68		89.6%	93.8%	82.8%	0.96	84.4%	95.8%	65.5%	0.88	https://pubmed.ncbi.nlm.nih.gov/27386249/
Radiomics for Tumor Characterization in Breast Cancer Patients: A Feasibility Study Comparing Contrast-Enhanced Mammography and Magnetic Resonance Imaging	10.3390/diagnostics10070492	2020	48	surgical	90% (for invasive vs. non-invasive breast cancers) 82.6% (for HR+ vs. HR− breast cancers) 77.8% (for G1+G2 vs. G3 cancers)				92% (for invasive vs. non-invasive breast cancers) 95.6% (for HR+ vs. HR− breast cancers) 77.8% (for G1 + G2 vs. G3 invasive cancers)				https://pubmed.ncbi.nlm.nih.gov/32708512/
The quality of tumor size assessment by contrast-enhanced spectral mammography and the benefit of additional breast MRI	10.7150/jca.10705	2015	87										https://pubmed.ncbi.nlm.nih.gov/25561979/
Comparison of Contrast-Enhanced Mammography and Contrast-Enhanced Breast MR Imaging	10.1016/j.mric.2017.12.005	2018											https://pubmed.ncbi.nlm.nih.gov/29622130/
A meta-analysis of contrast-enhanced spectral mammography versus MRI in the diagnosis of breast cancer	10.1111/1759-7714.13400	2020											https://pubmed.ncbi.nlm.nih.gov/32233072/

## Sheet: QUADAS-2
	Risk of bias				Applicability
	Patient selection	Index test	Reference standard	Flow and timing	Patient selection	Index test	Reference standard	Total score
Contrast-enhanced spectral mammography vs. mammography and MRI - clinical performance in a multi-reader evaluation	0.5	0	0	0	0	0	0	0.5
Low-Dose, Contrast-Enhanced Mammography Compared to Contrast-Enhanced Breast MRI: A Feasibility Study	0	0	0	0	0	0	0	0
Diagnostic Value of Contrast-Enhanced Spectral Mammography in Comparison to Magnetic Resonance Imaging in Breast Lesions	0	0	0	0.5	0	0	0	0.5
The effectiveness of contrast- enhanced spectral mammography and magnetic resonance imaging in dense breasts	0.5	0	0	0	0	0	0	0.5
Diagnostic Performance of MRI, Molecular Breast Imaging, and Contrast-enhanced Mammography in Women with Newly Diagnosed Breast Cancer	0	0	0	0.5	0	0	0	0.5
Contrast-enhanced spectral mammography versus MRI: Initial results in the detection of breast cancer and assessment of tumour size	0.5	0	0	0	0	0	0	0.5
Clinical evaluation of contrast- enhanced digital mammography and contrast enhanced tomosynthesis--Comparison to contrast-enhanced breast MRI	0.5	0	0	0	0	0	0	0.5
Contrast enhanced digital mammography versus magnetic resonance imaging for accurate measurement of the size of breast cancer	0.5	0	0	0.5	0	0	0	1
Preoperative assessment of contrast-enhanced spectral mammography of diagnosed breast cancers after sonographic biopsy: Correlation to contrast- enhanced magnetic resonance imaging and 5-year postoperative follow-up	0.5	0	0	0	0	0	0	0.5
Contrast-enhanced spectral mammography (CESM) versus breast magnetic resonance imaging (MRI): A retrospective comparison in 66 breast lesions	0.5	0	0	0	0	0	0	0.5
Newly Diagnosed Breast Cancer: Comparison of Contrast- enhanced Spectral Mammography and Breast MR Imaging in the Evaluation of Extent of Disease	0.5	0	0	0.5	0	0	0	1
Bilateral contrast-enhanced dual-energy digital mammography: feasibility and comparison with conventional digital mammography and MR imaging in women with known breast carcinoma	0.5	0	0	0	0	0	0	0.5
Comparison between breast MRI and contrast-enhanced spectral mammography	0.5	0	0	0	0	0	0	0.5
Application of BI-RADS Descriptors in Contrast-Enhanced Dual-Energy Mammography: Comparison with MRI	0.5	0	0	0.5	0	0	0	1
Analysis of background parenchymal enhancement (BPE) on contrast enhanced spectral mammography compared with magnetic resonance imaging	0.5	0	0	0	0	0	0	0.5
Diagnostic Value of Contrast-Enhanced Digital Mammography versus Contrast-Enhanced Magnetic Resonance Imaging for the Preoperative Evaluation of Breast Cancer	0.5	0	0	0	0	0	0	0.5
Preclinical study of diagnostic performances of contrast-enhanced spectral mammography versus MRI for breast diseases in China	0.5	0	0	0	0	0	0	0.5
Radiomics for Tumor Characterization in Breast Cancer Patients: A Feasibility Study Comparing Contrast-Enhanced Mammography and Magnetic Resonance Imaging	0.5	0	0	0	0	0	0	0.5
The quality of tumor size assessment by contrast-enhanced spectral mammography and the benefit of additional breast MRI	0.5	0	0	0.5	0	0	0	1

## Sheet: Ricerca Pubmed+reviw
Reference	DOI	Year	Type of study	N. of lesions	N. of patients	Meta-analysiis	MRI contrast-media dose	MRI acquisition time	CEM contrast-media dose	CEM acquisition time	Link to the article
Contrast-enhanced spectral mammography vs. mammography and MRI - clinical performance in a multi-reader evaluation	10.1007/s00330-016-4650-6	2017	Prospective	604	178	N	Gadolinium-based 0.1 mmol/kg bodyweight	-	-	-	https://pubmed.ncbi.nlm.nih.gov/27896471/
Low-Dose, Contrast-Enhanced Mammography Compared to Contrast-Enhanced Breast MRI: A Feasibility Study	10.1002/jmri.27079	2020	Prospective	93	80	Y	-	-	Nonionic iodine contrast agent 2 mL/kg body weight at a rate of 3 mL/s	60 to 120 seconds after administration early-phase enhancement was reached	https://pubmed.ncbi.nlm.nih.gov/32061002/
Diagnostic Value of Contrast-Enhanced Spectral Mammography in Comparison to Magnetic Resonance Imaging in Breast Lesions	10.1097/RCT.0000000000000832	2019	Retrospective	263	235	Y	Contrast medium (Gd-DTPA) 0.2 mmol/kg at a rate 2 mL/s rate by a dose of .	Repetition time (TR) = 750.0 milliseconds Time to echo (TE) = 10.0 milliseconds	Contrast medium (iohexol) at 1.5 mL/kg body weight at a rate of 3 mL/s	2 minutes after injection, a typical 4-view examination was carried out	https://pubmed.ncbi.nlm.nih.gov/30531546/
The effectiveness of contrast- enhanced spectral mammography and magnetic resonance imaging in dense breasts	10.5114/pjr.2021.104834	2021	Retrospective	134	121	Y	Gadobutrol in a dose of 0.1 ml/kg of body weight	-	Iopromide 1.5 ml/kg of body weight	CESM was performed 2 min after administration of Iopromide	https://pubmed.ncbi.nlm.nih.gov/33828627/
Diagnostic Performance of MRI, Molecular Breast Imaging, and Contrast-enhanced Mammography in Women with Newly Diagnosed Breast Cancer	10.1148/radiol.2019190887	2019	Prospective	110	102	Y	99mTc-sestamibi was administered with a mean injected dose of 7.32 mCi (range, 5.4–8.73 mCi)	Imaging commenced 10 minutes after injection in the seated position at 3 and 6 minutes after injection	Iodine contrast agent (370 mg of iodine per milliliter, (rate, 3–3.5 mL/sec) at a dose of 1.5 mL per kilogram of body weight up to a maximum of 150 mL	Dual-energy contrast- enhanced images were acquired starting 2–2.5 minutes after administration	https://pubmed.ncbi.nlm.nih.gov/31660801/
Contrast-enhanced spectral mammography versus MRI: Initial results in the detection of breast cancer and assessment of tumour size	10.1007/s00330-013-3007-7	2014	Prospective	80	80	Y	Five contrast- enhanced image sets were acquired with a 20s delay after starting the contrast injection	Contrast agents dose of 0.1 mmol/kg body weight at a rate of 2 ml/s	Iodinated contrast agent (minimum 50 ml, maximum 120 ml) with a flow rate of 3 ml/s	2 minutes after the administration of contrast medium, a set of bilateral craniocaudal and mediolateral oblique views was acquired	https://pubmed.ncbi.nlm.nih.gov/24048724/
Clinical evaluation of contrast- enhanced digital mammography and contrast enhanced tomosynthesis--Comparison to contrast-enhanced breast MRI	10.1016/j.ejrad.2015.09.019	2015	Prospective	225	185	Y	0.1mmol/kg of 1.0M Gadobutrol	Post-contrast dynamic images were acquired each minute for a total of 7 min	1.5ml/kg of iohexol, 300mgI/ml, at a rate of 2.0 ml/s	Imaging started 120s after the start of the injection.	https://pubmed.ncbi.nlm.nih.gov/26456307/
Contrast enhanced digital mammography versus magnetic resonance imaging for accurate measurement of the size of breast cancer	10.1259/bjr.20180929	2019	Prospective	54	52	Y	1.0 M gadobutrol	Six series of axial dynamic CEMRI were obtained at 0, 1, 2, 3, 5, and 7 min after the injection of the constrast medium	Omnipaque 350 (1.5 mL/kg of body weight with a flow rate of 2 mL/s)	2 min after injection images were acquired	https://pubmed.ncbi.nlm.nih.gov/31017460/
Preoperative assessment of contrast-enhanced spectral mammography of diagnosed breast cancers after sonographic biopsy: Correlation to contrast- enhanced magnetic resonance imaging and 5-year postoperative follow-up	10.1097/MD.0000000000019024	2020	Retrospective	51	46	Y	0.1mmol/kg gadopentetate dimeglumine	Post-contrast acquisitions of 6 cycles approximately with 1 min/cycle.	Non-ionic contrast medium (Omnipaque 350 mg/mL at a rate of 3 mL/s to a total dose of 1.5 mL/kg body weigh)	All CC views were acquired within 2 to 3 minutes and MLO views within 3 to 6 minutes after contrast medium injection	https://pubmed.ncbi.nlm.nih.gov/32000448/
Contrast-enhanced spectral mammography (CESM) versus breast magnetic resonance imaging (MRI): A retrospective comparison in 66 breast lesions	10.1016/j.diii.2016.08.013	2017	Retrospective	66	48	Y	The administration dosage is calculated by patient’s weight at 0.1mmol/kg (maximum 20CC) at a rate of at 1.5—2 cm3 /s.	-	The admission dosage was calculated by patient’s weight at 1.5 cm3 /kg (maximum 100 cm3) at a rate of 1.5—2 cm3 /s.	CESM images were acquired within 10 minutes after administration	https://pubmed.ncbi.nlm.nih.gov/27687829/
Newly Diagnosed Breast Cancer: Comparison of Contrast- enhanced Spectral Mammography and Breast MR Imaging in the Evaluation of Extent of Disease	10.1148/radiol.2017161592	2017	Retrospective	120	52	Y	15 mL of gadolinium contrast agent at a rate of 2 mL/sec	Performed at 90-second intervals following a 20-second delay after injection	90 mL of iodinated contrast material at a rate of 3 mL/sec	Images were obtained at 90-second intervals after a 2-minute delay following intravenous injection	https://pubmed.ncbi.nlm.nih.gov/28654337/
Bilateral contrast-enhanced dual-energy digital mammography: feasibility and comparison with conventional digital mammography and MR imaging in women with known breast carcinoma	10.1148/radiol.12121084	2013	Retrospective	52	52	Y	-	-	1.5 mL of contrast agent per kilogram of body weight at an injection speed of 3 mL/ sec,	Imaging began 2.5–5 minutes after the injection and continued for 3–5.1 minutes	https://pubmed.ncbi.nlm.nih.gov/23220903/
Comparison between breast MRI and contrast-enhanced spectral mammography	10.12659/MSM.893018	2015	Retrospective	118	102	Y	0.1 mmol/kg of body mass of gadolinium contrast agent (gadobutrol; 604.72 mg/ml) at a rate of 2 mL/s	Images were performed with a 20 s delay after starting the contrast injection	After a 2-minute delay the images were obtained	1.5 ml/kg of body mass of non-ionic contrast agent (Iopromide 370) at rate of 3 ml/	https://pubmed.ncbi.nlm.nih.gov/25963880/
Application of BI-RADS Descriptors in Contrast-Enhanced Dual-Energy Mammography: Comparison with MRI	10.1159/000478899	2017	Prospective	11	11	Y	0.2 mmol/kg body weight Gd-DOTA at a rate 4 ml/s	-	Non-ionic iodine contrast medium (Iomeron) at 2 ml/kg body weight and a rate of 3.5 ml/s	Images were acquired 60–90 s post administration	https://pubmed.ncbi.nlm.nih.gov/29070983/
Analysis of background parenchymal enhancement (BPE) on contrast enhanced spectral mammography compared with magnetic resonance imaging	DOI: 10.5603/GP.a2020.0169	2021	Retrospective	66	64	N	gadobutrolum a 0.60472 g/mL, with the formula 0.1 mL/kg of body weight	-	Iopromide a 370 mg/m calculated with 1.5 mL/kg of body weight at a rate of 3 mL/s	After 2 minutes the first image acquisition was performed	https://pubmed.ncbi.nlm.nih.gov/33448005/
Diagnostic Value of Contrast-Enhanced Digital Mammography versus Contrast-Enhanced Magnetic Resonance Imaging for the Preoperative Evaluation of Breast Cancer	10.4048/jbc.2018.21.e62	2018	Prospective	84	84	Y	1.0 M gadobutrol	Six series of axial dynamic were obtained at 0, 1, 2, 3, 5, and 7 minutes after intravenous injection	Omnipaque 350 (1.5 mL/kg of body weight)	Images were acquired 2 minutes after the injection	https://pubmed.ncbi.nlm.nih.gov/30607168/
Preclinical study of diagnostic performances of contrast-enhanced spectral mammography versus MRI for breast diseases in China	10.1186/s40064-016-2385-0	2016	Prospective	77	68	Y	Magnevist with a dose of 0.1 mmol/kg body weight at a rate of 2 ml/s	Five contrast enhanced image sets with a gap of 1.7s were acquired with a 15-s delay after starting the contrast injection	Nonionic contrast material (Omnipaque, 350 mgI/mL) at a 1.5 mL/kg, to a maximum of 90 mL at a flow rate of 3.0 mL/s	Images were acquired 2 minutes after the injection	https://pubmed.ncbi.nlm.nih.gov/27386249/
Radiomics for Tumor Characterization in Breast Cancer Patients: A Feasibility Study Comparing Contrast-Enhanced Mammography and Magnetic Resonance Imaging	10.3390/diagnostics10070492	2020	Retrospective	49	48	N	Gadoteratemeglumine (0.1 mmol/kg body weight) at 4 mL/s	-	1.5 mL/kg body weight of Omnipaque 350 (iohexol) at a rate of 3 mL/s, with a maximum injected volume of 150 mL	Images were acquired after 2.5–3 min	https://pubmed.ncbi.nlm.nih.gov/32708512/
The quality of tumor size assessment by contrast-enhanced spectral mammography and the benefit of additional breast MRI	10.7150/jca.10705	2015	Retrospective	88	87	N	-	-	Non-ionic monomeric low-osmolar contrast agent (iopromide)	Images were acquired after 2 minutes	https://pubmed.ncbi.nlm.nih.gov/25561979/

## Sheet: Data for meta-analysis
Title	Authors	Type of study	Study design	N. patients	N. lesions (B: Benign; M: Malignant; IL: Index lesions; NIL: non-index lesions)	Lesions tot	MRI TP	MRI TN	MRI FP	MRI FN	CEM TP	CEM TN	CEM FP	CEM FN
Low-Dose, Contrast-Enhanced Mammography Compared to Contrast- Enhanced Breast MRI: A Feasibility Study	Clauser et al, 2020	Prospective	Differential diagnosis of suspicious lesions at screening	80	93 (32 B + 61 M)	93	57	19	13	4	55	15	17	6
Diagnostic Value of Contrast-Enhanced Spectral Mammography in Comparison to Magnetic Resonance Imaging in Breast Lesions	Xing D. et al, 2019	Retrospective	Differential diagnosis of suspicious lesions at screening	235	263 (86 B + 177 M)	263	162	69	17	15	162	77	9	15
The effectiveness of contrast-enhanced spectral mammography and magnetic resonance imaging in dense breasts	Rudnicki W et al, 2021	Retrospective	Differential diagnosis of suspicious lesions at screening	121	134 (40 B + 81 M)	134	81	9	31	0	81	13	27	0
Diagnostic Performance of MRI, Molecular Breast Imaging, and Contrast-enhanced Mammography in Women with Newly Diagnosed Breast Cancer	Sumkin JH et al, 2019	Prospective	Preoperative staging	99	110 IL +71 NIL (48 B + 23 M)	181	115	15	33	18	114	34	23	9
Contrast-enhanced spectral mammography versus MRI: Initial results in the detection of breast cancer and assessment of tumour size	Fallenberg et al, 2014	Prospective	Preoperative staging	80 (2 pts not concluded MRI)	80	78	76	0	0	2	80	0	0	0
Clinical evaluation of contrast- enhanced digital mammography and contrast enhanced tomosynthesis--Comparison to contrast-enhanced breast MRI	Chou CP et al, 2015	Prospective	Differential diagnosis of suspicious lesions at screening	185	225 (144 B + 81 M)	225	72	0	0	9	79	0	0	2
Contrast enhanced digital mammography versus magnetic resonance imaging for accurate measurement of the size of breast cancer	Youn I et al, 2019	Prospective	Preoperative staging	52	54	54	52	0	0	2	50	0	0	4
Preoperative assessment of contrast-enhanced spectral mammography of diagnosed breast cancers after sonographic biopsy: Correlation to contrast- enhanced magnetic resonance imaging and 5-year postoperative follow-up	Cheung YC et al, 2020	Retrospective	Preoperative staging	46	51	51	51	0	4	0	51	0	4	0
Contrast-enhanced spectral mammography (CESM) versus breast magnetic resonance imaging (MRI): A retrospective comparison in 66 breast lesions	Li L et al, 2017	Retrospective	Preoperative staging	48	62	62	62	0	4	0	62	0	2	0
Newly Diagnosed Breast Cancer: Comparison of Contrast-enhanced Spectral Mammography and Breast MR Imaging in the Evaluation of Extent of Disease	Lee-Felker SA et al, 2017	Retrospective	Preoperative staging	52	120 (48B + 72 M)	120	71	2	45	1	69	1	5	3
Bilateral contrast-enhanced dual-energy digital mammography: feasibility and comparison with conventional digital mammography and MR imaging in women with known breast carcinoma	Jochelson MS et al, 2013	Retrospective	Preoperative staging	52	94 (52 IL + 42 NIL	94	87	0	13	7	73	0	2	21
Comparison between breast MRI and contrast-enhanced spectral mammography	Luczynska E et al, 2015	Retrospective	Differential diagnosis of suspicious lesions at screening	102	118 (37B + 81M)	118	75	5	32	6	81	12	25	0
Application of BI-RADS Descriptors in Contrast-Enhanced Dual-Energy Mammography: Comparison with MRI	Knogler T et al, 2017	Prospective	Differential diagnosis of suspicious lesions at screening	11	20 (5B + 15M)	20	15	4	1	0	15	4	1	0
Diagnostic Value of Contrast-Enhanced Digital Mammography versus Contrast-enhanced Magnetic Resonance Imaging for the Preoperative Evaluation of Breast Cancer	Kim EY et al, 2018	Prospective	Preoperative staging	84	154 [84 IL + 70 NIL (33B+37M)]	154	111	7	26	10	109	15	18	12
Preclinical study of diagnostic performances of contrast-enhanced spectral mammography versus MRI for breast diseases in China	Wang Q et al, 2016	Prospective	Differential diagnosis of suspicious lesions at screening	68	77 (29B + 48M)	77	45	24	5	3	46	19	10	2
